# Supplementary material for: Combination of Three Herbal Components (ISL, Que, Meth) Suppresses Uveal Melanoma Growth via Gαq/MEK/YAP Axis Modulation and Apoptosis
Source: Biomedicines. 2026 Jul 16;14(7):1596. doi: 10.3390/biomedicines14071596 (PMC13406481; doi:10.3390/biomedicines14071596)
Supplement: Supplementary file 1 [file biomedicines-14-01596-s001.zip]

Archive with 2 entries (2 files):
- Supplementary Data S1-C918 STR Report.pdf
- Supplementary Data S2-Cellosaurus database entry for 92.1 cell line (CVCL_8607).pdf
